# Supplementary material for: Phenolic Compounds from Haskap Berries Have Structure, Combination, and Cell Line-Dependent Impacts on the Longevity-Associated Deacetylase Sirtuin 1
Source: Cells. 2025 Feb 17;14(4):295. doi: 10.3390/cells14040295 (PMC11854658; doi:10.3390/cells14040295)
Supplement: Supplementary file 1 [file cells-14-00295-s001.zip]

Archive with 1 entries (1 files):
- cells-3456963-supplementary.pdf
